# Supplementary material for: Synthesis of Li6.4La3Zr1.4Ta0.6O12-Incorporated Composite Gel Electrolytes via Competitive Anion Anchoring for Dual-Interface Stabilization in Lithium Metal Batteries
Source: Gels. 2026 Mar 28;12(4):283. doi: 10.3390/gels12040283 (PMC13115217; doi:10.3390/gels12040283)
Supplement: Supplementary file 1 [file gels-12-00283-s001.zip]

Archive with 1 entries (1 files):
- gels-4213533-supplementary.pdf
